# Supplementary material for: Revealing atomic-scale switching pathways in van der Waals ferroelectrics
Source: Sci Adv. 2025 Oct 3;11(40):eadw3295. doi: 10.1126/sciadv.adw3295 (PMC12494031; doi:10.1126/sciadv.adw3295)
Supplement: Supplementary file 2 — Movies S1 and S2 [file sciadv.adw3295_movies_s1_and_s2.zip]

Archive with 2 entries (2 files):
- adw3295_movie_s1.mp4
- adw3295_movie_s2.mp4
